# Supplementary material for: The Stability of Hop (Humulus lupulus L.) Resins during Long-Period Storage
Source: Plants (Basel). 2023 Feb 18;12(4):936. doi: 10.3390/plants12040936 (PMC9960943; doi:10.3390/plants12040936)
Supplement: Supplementary file 1 [file plants-12-00936-s001.zip]

Archive with 1 entries (1 files):
- SUPPLEMENTARY TABLES.pdf
